# Supplementary material for: Temporal dynamics of the plasma microbiome in recipients at early post-liver transplantation: a retrospective study
Source: BMC Microbiol. 2021 Apr 6;21:104. doi: 10.1186/s12866-021-02154-w (PMC8025517; doi:10.1186/s12866-021-02154-w)
Supplement: Supplementary file 1 — Additional file 1. The number of reads in each sample. [file 12866_2021_2154_MOESM1_ESM.xlsx]

## Sheet: Table S1
The number of reads in each sample
									relative abundance
Sample No.	Patient No.	Week Post-transplantation	ACR	Total_read	Available_read	Non-human_read(raw)	Non-human_read(RPM)	Pathogen_read(RPM)	Enterobacteriaceae	Comamonadaceae	Anelloviridae	Nocardiaceae	Propionibacteriaceae	Pseudomonadaceae	Staphylococcaceae	Herpesviridae	Xanthomonadaceae	Moraxellaceae	Burkholderiaceae	Sphingomonadaceae	Methylobacteriaceae	Micrococcaceae	Streptococcaceae	Microbacteriaceae	Corynebacteriaceae	Oxalobacteraceae	Siphoviridae	Enterococcaceae	Others
1	1	1	No	23835122	19655075	17939	912	51.9967	0.135576	0.0458715	0	0	0.172273	0.00407748	0.425077	0.00611619	0	0.00509684	0.011213	0.0122324	0	0.00611621	0.00917431	0	0.0173293	0	0.108053	0	0.0417938
2	2	1	No	19921010	17378709	12448	716	56.506	0.125	0.102564	0.277777	0.115385	0.0779915	0.0299146	0.0363249	0.105769	0	0.0213675	0.0138889	0.0160256	0.00641024	0.00747864	0.00427349	0.00854701	0.00641026	0.00320513	0.00747862	0	0.034188
3	2	4		6277672	5610656	7079	1261	150.428	0.0341048	0.0694275	0.741778	0.0621195	0.0219246	0.0170524	0.00243606	0	0.00243606	0.00243606	0.00243606	0.00487213	0.00365409	0	0	0.00487213	0.00609016	0	0	0	0.0243606
4	2	8		9287646	8154026	5978	733	59.2346	0.240344	0.0922746	0.22103	0.0214592	0.158798	0.0321888	0.0450644	0.0171674	0	0.00643775	0.0150215	0.00429185	0.00429185	0.0236052	0.00643777	0.00858368	0.0128755	0.00858369	0.00858368	0	0.0729613
5	3	1	No	10307114	9015743	4666	517	32.055	0.319853	0.106617	0	0.0514706	0.161765	0.047794	0.158088	0	0	0	0	0.0147059	0.00735294	0.0220588	0.00735294	0	0.0404412	0	0	0	0.0625
6	3	4		12510242	10641454	24663	2317	177.325	0.144028	0.171546	0.00058548	0.11534	0.0772833	0.0649883	0.0468384	0.0784546	0.00526932	0.0204919	0.0310304	0.0228338	0.0327869	0.00702579	0.0087822	0.0269321	0.0029274	0.00936766	0.014637	0	0.118852
7	3	8		14945708	11674038	65003	5568	337.929	0.108291	0.180485	0.0420193	0.182459	0.0747323	0.110265	0.0315849	0.000564015	0.00733219	0.0197405	0.0118443	0.0293288	0.0121263	0.0169205	0.0112803	0.0293288	0.00592216	0.0172025	0.00169205	0.000564015	0.106317
8	4	1	No	17779074	15857815	4739	298	3.84669	0.0645162	0.0322581	0	0.0322581	0.16129	0.016129	0.0645162	0	0	0.0322581	0.177419	0.0322581	0.0645162	0.0322581	0.0322581	0	0.048387	0	0	0	0.209678
9	4	5		12193170	10281051	9323	906	50.1895	0.0516529	0.142562	0	0.0826445	0.00619834	0.0619834	0	0.469009	0	0.00826447	0.0495867	0.0165289	0.0103306	0.00413223	0	0.0165289	0	0.0227273	0.00413223	0	0.053719
10	4	8		17097254	15307673	6012	392	9.34171	0.0298508	0.208956	0.0149253	0.0746269	0.156716	0.104478	0.0149253	0	0.0149253	0.0298507	0.0820895	0.044776	0.0298507	0	0.00746269	0.0149253	0.0298507	0	0.0149253	0	0.126865
11	5	1	No	22786828	17409250	52106	2993	196.16	0.287564	0.0445649	0	0.000602225	0.183077	0.00421558	0.260162	0.00421559	0.00150557	0.00963563	0.00120445	0.00361336	0	0.00391448	0.00752786	0	0.0222824	0.000301114	0.12978	0	0.0358338
12	6	1	No	6912202	5907873	5507	932	94.281	0.244319	0.130682	0	0.0151515	0.125	0.121212	0.030303	0	0	0.0568182	0.0265152	0.0113636	0	0.0113636	0.0132576	0.00378788	0.00378788	0	0.0265152	0.0246212	0.155303
13	6	4		8476860	7384230	4988	675	26.6784	0.122093	0.116279	0.00581397	0.127907	0.203488	0.0232558	0.0406976	0	0	0.0697677	0.0523254	0	0	0	0	0.0174419	0.0232558	0	0.00568183	0.0170455	0.174947
14	6	8		11041854	9914884	5248	529	35.7039	0.0249221	0.00623053	0	0.00623053	0.174455	0.012461	0.370718	0.0218068	0	0.00623053	0.0186916	0	0	0	0.0124611	0	0.246105	0	0.0218068	0	0.0778814
15	7	1	Yes	7745166	6348938	5186	816	101.434	0.421975	0.152866	0	0	0.140128	0.0175159	0.0541401	0.022293	0.00955413	0.0175159	0.00955413	0.0127388	0	0.00955414	0.00955414	0	0.00636943	0	0.0143312	0	0.101911
16	7			13823760	11769863	5425	460	75.3621	0.0637811	0.0740319	0	0.00227791	0.0170842	0.00455581	0.148064	0.629841	0	0.00455581	0	0	0	0.00911161	0.00227791	0	0.00455581	0.00341685	0	0	0.0364461
17	7	5		7386830	6590060	6805	1032	52.1998	0.342679	0.0903428	0.00934579	0.158878	0.0560749	0.0249221	0.0373831	0.0311527	0.00623052	0.012461	0.00623052	0.00623054	0.0560749	0.0186916	0.012461	0.0249221	0.00623052	0	0	0	0.0996884
18	7	8		8124002	5697172	5929	1040	153.409	0.529206	0.0572431	0.0747662	0.0116823	0.0537384	0.0245327	0.135514	0.00584113	0.00700933	0.00233645	0.00233645	0.00584113	0.0116822	0.021028	0	0.00350468	0.00584113	0.00233645	0.00584113	0	0.0397196
19	8	1	No	23807146	20111108	20895	1038	57.3812	0.598353	0.0393413	0	0	0.168344	0	0.0622142	0.000914914	0.000914914	0.00731931	0	0.00182983	0	0	0.0118939	0.00365965	0.0182983	0	0.05215	0	0.0347667
20	9	1	No	27421160	24400315	9297	381	24.6718	0.0311958	0.0953205	0	0.0311958	0.0207972	0.0710573	0.0207972	0.152513	0.00866552	0.00693239	0.017331	0.0155979	0.00693239	0.0017331	0.00866552	0.00693239	0.443675	0.0017331	0	0	0.0589254
21	9	4		12038826	10427777	14265	1367	89.3765	0.155661	0.121462	0.00235849	0.176886	0.0931605	0.102594	0.0412736	0	0.00235849	0.071934	0.0235849	0.0212265	0.0235849	0.00471698	0	0.0188679	0.0117925	0.0153302	0.0235849	0	0.0896226
22	9	9		13029192	11304355	26061	2305	233.45	0.0376685	0.0602694	0.315622	0.0824739	0.0392546	0.0642349	0.0753371	0	0.00158604	0.0539256	0.00832672	0.00634416	0.00237907	0.174068	0.000793022	0.00793022	0.00674071	0.0103093	0.00118953	0	0.0515464
23	10	1	No	2463982	2130631	2660	1248	61.4841	0.101695	0.152542	0	0.20339	0.0508475	0.118644	0.0169491	0	0	0.0169491	0.0423728	0.0338983	0.0762711	0.0338983	0	0	0	0	0.0169491	0	0.135593
24	10	4		6926174	6098433	7313	1199	66.9025	0.0253522	0.185915	0	0.284507	0.115493	0.0929578	0.0225352	0.00281691	0.0112676	0.0140845	0.00845072	0.0535213	0.028169	0.0112676	0.00845072	0.0394368	0.00563381	0.00563381	0.0140845	0	0.0704227
25	10	8		5692226	4834762	13206	2731	147.474	0.0362775	0.217666	0.0094637	0.201893	0.0678233	0.100947	0.011041	0.00157728	0.0094637	0.033123	0.0567823	0.022082	0.0283912	0.0094637	0.00630915	0.0189274	0.00630915	0.0126183	0.00473186	0	0.14511
26	11	1	No	4993976	4415548	5811	1316	50.2769	0.019802	0.247525	0	0.267327	0.0247525	0.123762	0.009901	0	0.00495049	0.019802	0.0445545	0.0495049	0.0297031	0.0495049	0	0	0	0	0	0	0.108911
27	11	4		12184900	10210390	13296	1302	82.465	0.0412371	0.134021	0.0219072	0.231959	0.0373712	0.0670103	0.0128866	0.0657216	0.00386597	0.0244845	0.103093	0.0309279	0.0373712	0.0128866	0.0115979	0.0283505	0.00257732	0.00773196	0.00257732	0.00257732	0.119845
28	11	8		5977146	5285339	4760	900	35.7593	0.0742859	0.0457142	0.645714	0.0514287	0.0285714	0.0285714	0.0114286	0	0	0	0	0.0114286	0.0114286	0	0.0114286	0	0.0114286	0.0114286	0.0114286	0	0.0457142
29	12	1	No	22475990	19320347	13857	717	27.5357	0.41129	0.0282259	0	0	0.1875	0	0.0241936	0	0	0	0	0	0	0.00403227	0.0221775	0	0.0403227	0	0.15121	0.00201613	0.129032
30	13	1	Yes	19271454	16972743	12726	749	33.9957	0.412314	0.0485075	0	0	0.212687	0.011194	0.0597016	0	0.00559701	0.00559701	0.00373134	0	0.00559701	0	0.00746268	0	0.00746268	0	0.15485	0	0.0652982
31	14	1	No	5741248	5110372	2902	567	21.5249	0.106796	0.252427	0.00970872	0.165049	0.00970872	0.0582523	0.0970872	0	0.0194175	0.0194174	0.0194175	0	0.038835	0.0194175	0.038835	0.00970872	0.00970872	0.0194175	0	0	0.106796
32	14	4		2722270	2463921	118810	48219	142.862	0.0194175	0.278317	0.0711974	0.142395	0.0194175	0.106796	0	0	0	0.0161812	0.012945	0.0291263	0.0194175	0	0	0.038835	0.00323625	0.012945	0.0194175	0	0.210356
33	14	8		6458798	5720920	5990	1047	52.4391	0.0109489	0.116788	0.248175	0.178832	0.00729927	0.10219	0.0218978	0	0.0145985	0.0218978	0.0364964	0.040146	0.0510949	0	0	0.0437955	0	0	0	0	0.105839
34	15	1	Yes	8075094	6765192	5957	880	26.6067	0.0591714	0.0828404	0	0.159763	0.0532545	0.035503	0.0769231	0	0	0.0414202	0.0118343	0	0.035503	0.100592	0.00591714	0.0177515	0	0	0.0118343	0	0.307693
35	15	4		7317342	6499331	5095	783	40.0041	0.214876	0.115702	0.0537191	0.0661157	0.152893	0.0413223	0.0619835	0.0495867	0.00826447	0.0247934	0.0165289	0.0247934	0.0247934	0	0	0	0	0	0.00816327	0	0.136465
36	15	8		10559778	9247983	6446	697	16.0035	0.0208333	0.0555555	0.5	0.0138889	0.0416667	0.0694446	0.0694446	0	0.0208333	0.0138889	0	0.0277777	0.00694446	0	0.0277777	0	0	0	0.0616438	0	0.0703005
37	15			20787202	16560000	9738	588	40.9421	0.196992	0.145865	0.18797	0	0.0736843	0.0210526	0.0556391	0.108271	0.00601504	0.0180451	0.00300752	0.00300752	0.00300752	0.0120301	0.00601504	0	0.0255639	0.00300752	0.0390978	0.00451127	0.0872177
38	16	1	Yes	15447550	13576820	6732	495	10.7536	0.0719424	0.0719424	0	0.18705	0.215827	0.0503597	0.0431655	0	0.0359712	0.0359712	0.0431655	0.028777	0	0.0143885	0.0359712	0	0	0	0	0	0.165468
39	16	5		9497380	8191653	6837	834	25.6359	0.0874313	0.163935	0	0.196721	0.0382513	0.103825	0.0273224	0.0273224	0.010929	0.0218579	0.0327869	0.010929	0.120219	0.010929	0	0.0491803	0	0	0	0.0324324	0.0659282
40	16	8		21133624	18850974	8082	428	8.38152	0.103704	0.0296296	0	0.177777	0.22963	0.0296297	0.0666666	0	0	0.0148148	0.0296296	0.0148148	0.0148148	0.0518519	0.0148148	0.0370372	0	0.0148148	0.0291971	0	0.141173
41	17	1	No	11545430	9841262	7555	767	29.7726	0.098901	0.14652	0.003663	0.135531	0.113553	0.29304	0.0586081	0	0.018315	0.018315	0.00732601	0	0	0.032967	0	0	0	0	0	0	0.0732601
42	17	4		7832836	6755371	7868	1164	65.1334	0.0498754	0.0748131	0	0.241895	0.0249376	0.0274314	0.0149626	0.249376	0	0.0149626	0.0249376	0.0399004	0.0448879	0.0124688	0.00748131	0.0224439	0	0	0.00488999	0	0.144736
43	17	7		3575572	3180995	2523	793	26.4068	0	0.0731707	0.768292	0.0243903	0.0365854	0	0	0	0	0	0	0	0.0487806	0	0	0	0	0	0	0	0.0487805
44	18	1	Yes	10881088	9869998	7092	718	18.0344	0.0372671	0.124223	0	0.354037	0.00621117	0.0248448	0	0	0.0186335	0.0310559	0.0496895	0.0248447	0.118013	0.0186335	0.0124223	0	0	0	0	0	0.180124
45	18	4		10640014	9446947	11447	1211	51.4452	0.0244445	0.0844444	0.00888891	0.373333	0.02	0.0133334	0.00666667	0.0511111	0.00888891	0.0266666	0.028889	0.0222222	0.0577778	0	0.00444445	0.0244445	0	0.0133334	0	0	0.231111
46	18	7		4810172	4377904	2792	637	45.4556	0.0201005	0.0100503	0.879397	0.0100503	0	0	0.0100503	0	0	0.0100503	0	0.0100503	0.0100503	0	0	0.0100503	0	0	0	0	0.0301508
47	19	1	Yes	7122478	6248490	7693	1231	86.2609	0.118503	0.031185	0	0.00831602	0.205821	0.228691	0.137214	0	0.004158	0.00623701	0.014553	0.00623701	0.00207901	0.004158	0.010395	0.0207899	0.0644491	0.027027	0.0374221	0	0.0727651
48	19	4		8379100	7617318	3412	447	23.3678	0.0416667	0.0238096	0.0059524	0.0119048	0.517856	0.0119048	0.178572	0.0119048	0.0059524	0.0059524	0.0119048	0	0	0.0119048	0	0	0.059524	0	0.0416667	0	0.059524
49	19	9		7264234	6187542	18523	2993	282.018	0.0263158	0.122399	0.00183598	0.159119	0.131579	0.0379436	0.0673196	0.237454	0.00489596	0.0171359	0.0226438	0.0250918	0.00611995	0.0140759	0.0110159	0.0122399	0.0165239	0.00550794	0.00428398	0.00122399	0.0752754
50	20	1	Yes	13686936	12244203	4667	381	5.22697	0.115384	0.230769	0	0.0384616	0.0192307	0.0769231	0.0961538	0	0.0384616	0	0.0769231	0.0769231	0	0	0	0	0	0	0	0	0.230769
51	20	4		9274502	8024953	6965	867	43.6139	0.0250784	0.0501567	0.0250784	0.163009	0.0344826	0.0250784	0.0877744	0.00940439	0.0062696	0.206897	0.0062696	0.0188088	0.0846393	0.0219436	0.0376177	0.0219436	0	0	0	0	0.175549
52	20	8		9755838	8746512	6348	725	28.8115	0.00813011	0.0325205	0.735772	0.0609758	0.0365854	0.0162602	0	0	0	0.0121952	0.00813011	0	0.0243903	0.0121952	0	0.0162602	0	0	0.0203253	0	0.0162602
53	21	1	No	11362904	9822112	8688	884	43.1679	0.27461	0.134715	0	0.121762	0.0621761	0.108809	0.0699484	0.00518135	0.00518135	0.0129534	0.0207254	0.0310881	0.00518135	0.00259068	0	0.0259068	0.0103627	0.0103627	0.00777203	0	0.0906737
54	21			19920384	17631812	4097	232	14.2356	0.296	0.112	0	0	0.148	0.0239999	0.176	0.012	0	0.02	0.004	0.068	0	0	0	0	0.012	0	0	0.00799998	0.12
55	21	4		8345656	6460115	8607	1332	224.609	0.221984	0.0592435	0	0.0321199	0.0356888	0.0206995	0.0842254	0.0028551	0.429693	0.00142755	0.0085653	0.0135617	0.00785155	0.00499642	0.00571022	0.00713776	0.00428265	0.00142755	0.00428265	0	0.0542469
56	21	8		6490688	5564413	10753	1932	135.144	0.104651	0.172965	0.0159884	0.194767	0.0683139	0.0639535	0.0319768	0.119186	0.00290698	0.0116279	0.0261628	0.0392441	0.0363372	0.00726744	0	0.0145348	0	0.0116279	0	0	0.0784883
57	22	1	No	6718266	5838932	2684	459	9.76205	0.298797	0.0289104	0	0.0497995	0.0995989	0.0497995	0	0	0.0248997	0.0995989	0	0.0995989	0.0995989	0	0	0	0	0	0.04	0	0.109398
58	22	4		12956738	11569816	19106	1651	56.6993	0.02521	0.243698	0	0.168067	0.0294119	0.0735295	0.00840337	0	0.0168067	0.00840337	0.107143	0.0336134	0.0294119	0.0189075	0.00420169	0.0273108	0	0.0210084	0.00210084	0.00420169	0.178572
59	22	7		5621084	4793529	6241	1301	56.1174	0.0526316	0.287449	0.0404859	0.178138	0.02834	0.097166	0.0161943	0	0.00809717	0.0161943	0.0202429	0.0607288	0.0485831	0.00809717	0	0.0323887	0	0.0323887	0	0	0.0728745
60	23	1	No	8605362	7726996	3271	423	11.5181	0.224999	0.1375	0	0.125001	0.075	0.075	0.025	0	0	0.025	0	0.0749999	0.05	0	0	0.025	0	0.025	0	0.0246914	0.112809
61	23	4		8113358	7222744	13383	1852	99.2697	0.0357699	0.251944	0	0.22084	0.0870918	0.121306	0.0264386	0	0.00311042	0.0186626	0.0404355	0.0497668	0.0357699	0	0	0.0186626	0	0.0171074	0.00457318	0	0.0685217
62	23	8		8346546	7051957	14886	2110	146.059	0.0341786	0.189636	0.00551269	0.207276	0.168688	0.0771775	0.00661521	0	0.00661521	0.0341787	0.0441014	0.0297684	0.0286659	0.0132304	0	0.0176406	0	0.0154355	0.0175055	0.00218818	0.101585
63	24	1	Yes	10981102	9834220	3852	391	10.7787	0.043956	0.21978	0	0.175824	0.043956	0.175824	0.021978	0.021978	0.021978	0.0329671	0.021978	0.043956	0.0329671	0.021978	0	0.021978	0	0	0	0	0.0989011
64	24	4		4900418	4428478	5814	1312	52.1624	0.0412371	0.185567	0.0257733	0.273196	0.0360825	0.097938	0.0412371	0	0.0257733	0.0206185	0.0618555	0.0412371	0.0103093	0.0206185	0	0.0103093	0.0103093	0.0309279	0	0.0103093	0.0567009
65	24	8		1744848	1551855	2133	1374	79.2599	0.0350878	0.157895	0.289473	0.0964913	0.0175439	0.0701755	0.131579	0	0.0175439	0	0.0350878	0.0263158	0.0175439	0.0263158	0	0.0263158	0	0	0	0	0.0526316
66	25	1	No	12548556	8047010	9747	1211	180.689	0.487874	0.107704	0	0.0199714	0.116263	0.0135521	0.113409	0	0.00927248	0.00713268	0.00142654	0.00427961	0.00142654	0.0114123	0.0135521	0.00427959	0.00784594	0	0.0114123	0.000713268	0.0684736
67	25	4		8025082	6779876	6608	974	165.342	0.0622677	0.0241636	0	0.0241636	0.0241636	0.0157993	0.042751	0	0	0.017658	0.00185874	0	0	0.00929366	0.383829	0.00185874	0.00371747	0	0.00650559	0.259294	0.122676
68	25	8		15879106	12562682	19161	1525	137.391	0.240787	0.058968	0.00552826	0.066339	0.0730958	0.0227272	0.0577395	0.0012285	0.124693	0.160319	0.00307125	0.0135135	0	0.00245701	0.00614251	0.0202703	0.00552826	0	0.00184275	0.0337838	0.101966
69	26	1	Yes	3745818	3393457	1317	388	9.4299	0	0.0689655	0.0344828	0.0689655	0	0.0689655	0	0	0	0.0689656	0	0.0689655	0	0	0.0689655	0	0	0.344828	0	0	0.206896
70	26	4		7345292	6482816	7846	1210	120.781	0.409812	0.141414	0.096681	0.0836941	0.002886	0.0519481	0.030303	0	0.00577201	0.015873	0.021645	0.0202021	0.011544	0.00577201	0	0.017316	0	0.00865801	0	0	0.0764791
71	26	9		6947688	6226422	6981	1121	94.2756	0.0486487	0.0792793	0.538738	0.0990992	0	0.0936938	0.0360361	0	0	0.0108108	0.0144145	0.00900902	0.0108108	0.00360361	0	0.00720722	0	0.00360361	0	0	0.0450451
72	27	1	Yes	3979908	3502153	1905	543	19.7022	0.121212	0.287879	0	0.0757574	0	0.227272	0.136364	0	0	0	0	0.030303	0.030303	0	0	0	0	0	0	0	0.0909091
73	27	4		7092800	6323460	4996	790	108.801	0.0251108	0.0590842	0.744461	0.0531759	0	0.041359	0.00295422	0.00738553	0	0.00295422	0.0162481	0.00886264	0.00590843	0.00295422	0	0	0	0	0	0	0.0295421
74	27	9		4374620	3932236	4037	1026	115.71	0.0408163	0.047619	0.68254	0.0884353	0.00453514	0.0385488	0	0	0	0.015873	0.00907027	0.00907027	0.0136054	0.00453514	0	0.0136054	0.00907027	0.00453514	0	0	0.0181406
75	28	1	No	4364310	3837962	4804	1251	49.766	0.0930233	0.273256	0	0.139535	0	0.180232	0	0	0	0.0232558	0.0232558	0.0174419	0.0348835	0.0116279	0.00581395	0.0174419	0.0232558	0.0116279	0	0	0.145349
76	28	4		10852470	9729567	8685	892	48.5119	0.126728	0.278802	0.00691241	0.152074	0.0138249	0.103687	0.0230416	0.0046083	0.0092166	0.0046083	0.032258	0.0230416	0.0138249	0.0230416	0.00230414	0.0253455	0.0092166	0	0.00460828	0	0.142857
77	28	8		28696298	14816902	5154	347	26.7263	0.0948511	0.149051	0.119241	0.168022	0.0352304	0.130081	0.0677506	0	0.00542006	0.0216802	0.0162602	0.0325203	0.0216802	0.0271003	0	0.0162602	0.0108401	0	0	0	0.0840109
78	29	1	No	17378088	15355395	7430	483	32.8223	0.600823	0.0288066	0	0	0.162552	0	0.0411522	0	0	0	0	0.00823044	0	0	0	0	0.0390947	0	0.0843622	0	0.0349789
79	30	1	Yes	11495174	10680423	2988	279	10.861	0.283019	0.273585	0	0	0	0.103773	0.113207	0	0.0377359	0.018868	0	0.0754718	0.00943396	0.00943396	0	0	0	0	0	0	0.0754718
80	30	4		14500018	12360495	9399	760	62.9425	0.242302	0.13253	0.0160643	0.0548862	0.0281124	0.113789	0.16332	0	0	0.0254352	0.00267738	0.0294511	0.0307899	0.00535476	0	0.0214191	0.0147256	0	0	0.00267738	0.116466
81	30	8		13102726	11652016	13676	1173	50.12	0.138434	0.17122	0.191257	0.0692168	0.0145719	0.0637523	0.0619308	0	0.0145719	0.00728597	0.0182149	0.0182149	0.0619308	0	0.00546448	0.0145719	0.00728597	0.00364299	0	0	0.138433
82	31	1	No	9195062	7403366	7059	953	63.8898	0.474419	0.193023	0	0.0674418	0.0418604	0.0604652	0.0186047	0	0.0186047	0.0302326	0.00697675	0.0232559	0.0139535	0.00465116	0	0.00465116	0	0	0	0	0.0418604
83	31			18476512	15357536	6819	444	17.7111	0.216216	0.127413	0	0	0.0579151	0.046332	0.054054	0.27027	0	0.011583	0	0.023166	0	0.015444	0.011583	0	0.00386101	0	0	0.007722	0.154441
84	31	4		19257896	15336609	10352	674	41.0783	0.423671	0.202401	0	0.0445969	0.0531732	0.0566036	0.0222984	0.0343053	0.00686106	0.0240137	0.0120068	0.0171526	0.0154374	0.00343053	0.00343053	0.00686106	0	0.0137221	0.00514578	0	0.0548884
85	31	8		4767708	4091133	4922	1203	96.0614	0.265536	0.189266	0	0.141243	0.09887	0.0480226	0.0451977	0	0.0169492	0.0141242	0.0338983	0.019774	0.00564971	0.00564971	0.00847457	0.0141242	0.00564971	0.00847457	0	0	0.0790961
86	32	1	No	20610336	17942518	25025	1394	99.0942	0.489047	0.0207223	0.0224986	0.00118413	0.136175	0.00592066	0.110717	0	0.00118413	0.00828892	0.00828892	0.0035524	0.000592066	0.0106572	0.0035524	0.000592066	0.0142095	0	0.0817052	0	0.0811125
87	33	1	No	26335210	17696076	92531	5228	389.069	0.312452	0.0205261	0	0.000304089	0.27505	0.00243272	0.109321	0	0.0013684	0.00881861	0.00866657	0.00395317	0.000608181	0.0123156	0.00547363	0.000912268	0.0211343	0.00136841	0.143531	0	0.071764
88	34	1	No	22563418	19165330	17872	932	34.959	0.384615	0.0368589	0	0	0.195513	0.00641025	0.081731	0	0.00320513	0.0128205	0.00160257	0.00320513	0	0.00320513	0.00801283	0	0.0833333	0	0.108974	0	0.0705133
89	35	1	No	20401358	15891523	46041	2897	300.79	0.653432	0.0228744	0	0	0.110703	0.00366853	0.0558912	0.0110056	0.000215796	0.00690547	0.00410014	0.00302114	0.000431592	0.00172637	0.00906345	0.000431592	0.0131636	0.000863187	0.0591282	0	0.0433747
90	36	1	Yes	21322704	15728236	42287	2688	268.243	0.299369	0.25599	0	0.000504415	0.133922	0.0174023	0.0448927	0.013367	0.00403532	0.0401009	0.00252207	0.0116015	0	0.00630518	0.0131148	0.000756622	0.0108449	0	0.0749053	0	0.070366
91	37	1	No	24120550	17760122	41289	2324	109.684	0.315113	0.0600214	0	0	0.259914	0.00375134	0.0707396	0.028403	0	0.00535906	0.0160772	0.00696678	0.00375135	0.00643087	0.0187567	0	0.0337621	0.00160772	0.107181	0	0.0621649
92	38	1	Yes	20930820	17780010	5095	286	24.1844	0.409524	0.221428	0	0	0.0142857	0.054762	0.0404762	0	0.0142857	0.00476191	0.00476191	0.0142857	0	0.0119048	0.0214286	0	0.0238096	0.0238096	0.0571428	0	0.0833335
93	39	1	No	20382294	17155922	6807	396	24.598	0.316708	0.187032	0.112219	0	0.0773069	0.0224439	0.0199502	0.00498754	0.00249377	0.0199502	0	0.0149626	0	0.0199501	0	0	0.0199502	0	0.0648378	0	0.117208
94	40	1	No	19182978	16918663	4322	255	18.3821	0.358552	0.108553	0	0	0.0394737	0.0296053	0.0131579	0.305921	0.00657896	0.0197368	0	0.0164474	0	0.00657896	0.0131579	0.00657896	0.0263158	0	0	0	0.0493423
95	41	1	No	26826166	20458993	11117	543	36.3654	0.308115	0.14718	0.0123796	0	0.0784044	0.0165062	0.0357636	0.00275103	0	0.0165062	0.00137552	0.0123797	0	0.0178817	0.0261348	0	0.00687758	0.00412656	0.195323	0	0.118295
96	42	1	No	22693802	19397728	6917	356	22.3738	0.268585	0.184652	0	0	0.0551561	0.0191846	0.06235	0.00479617	0.00959234	0.0383694	0	0.0215827	0	0.110312	0.0143885	0.00479617	0.0239808	0.00239808	0.093525	0	0.0863311
97	43	1	No	26697310	19588805	14873	759	23.9422	0.210407	0.147059	0.00678735	0	0.020362	0.00904977	0.0361991	0	0.0113122	0.0135746	0	0.0158371	0.00452488	0.00452488	0.0226244	0	0.0180995	0.00678735	0.00452488	0.343891	0.124435
98	44	1	No	23867870	20410776	6153	301	9.70076	0.322752	0.15873	0	0	0.0634921	0.010582	0.0529101	0	0	0.010582	0.074074	0.0423281	0	0	0.015873	0.010582	0.010582	0	0.100529	0	0.126984
99	44	3		18502198	14875526	7943	533	40.6708	0.209106	0.150084	0	0	0.0708263	0.0185497	0.0286679	0.00168634	0.00337268	0.274874	0.00674536	0.010118	0	0.0455311	0.0202361	0.00505903	0.0236088	0.00505903	0.0134907	0.0202361	0.0927489
100	44	4		16381522	14270616	4336	303	30.4823	0.145238	0.0785713	0	0	0.0380951	0.00952381	0.0238095	0.247619	0.0166667	0.285714	0	0	0	0.0142857	0.0142857	0	0.0238095	0.00952381	0.0047619	0.0333333	0.0547627
101	44	8		24561830	21598556	8673	401	111.026	0.017198	0.022651	0.0213926	0	0.00587249	0.00335571	0.00713087	0.0394295	0.865352	0.00293624	0	0.000419463	0	0.00167786	0.00125839	0.000838927	0.00377517	0	0	0	0.00671178
102	45	1	No	23967668	20778815	5214	250	9.62519	0.421052	0.205263	0	0	0.0578948	0.0421053	0.031579	0.031579	0.0105263	0.0210527	0.0105263	0.0210527	0.0105263	0.0157895	0.00526316	0	0.0263158	0.0105263	0.0210527	0	0.0578951
103	46	1	No	26808318	23086586	6395	277	14.5106	0.379311	0.153605	0	0	0.0783699	0.0188088	0.0532916	0	0.0188088	0	0	0.031348	0.00626959	0.0125392	0.0125392	0	0.0783699	0	0.00626959	0	0.150469
104	46	9		19921518	16024990	11803	736	40.936	0.131329	0.0870254	0.188291	0	0.0854432	0.0158228	0.0775316	0.212025	0.0094937	0.0158228	0.00316456	0.00632911	0	0.00632911	0.0189873	0	0.0348103	0.00474682	0.011076	0.0079114	0.0838609
105	47			16425216	14468179	4691	324	16.1043	0.220183	0.206423	0	0.00917429	0.165138	0.0366972	0.123853	0	0.0183486	0	0	0.00917429	0	0.0366973	0.0137614	0	0.0183486	0	0.0183486	0.0137615	0.110091
106	48	7		33462364	26010661	14356	551	58.3222	0.213184	0.357643	0.120617	0.00280505	0.0322582	0.0420758	0.0210378	0.00210378	0.0126227	0.0203367	0	0.023843	0.00140253	0.0056101	0.00701263	0	0.0175316	0.000701263	0.0112202	0.00140253	0.106592
107	49	3		17451196	14878655	5218	350	11.1569	0.183544	0.101266	0	0	0.0316456	0	0.056962	0	0.00632911	0	0	0.0253165	0.0126582	0.0506329	0	0.00632911	0.0379747	0	0	0.316456	0.170886
108	49			13254378	11876606	10649	896	623.242	0.00344828	0.00110345	0	0	0.000827586	0.151724	0.00124138	0.00455172	0	0	0	0.000827586	0	0.000275862	0.000413792	0	0.000275862	0	0.000551723	0.831172	0.00358676
109	49	8		13581736	11450261	7162	625	148.118	0.021805	0.0205936	0.0181708	0	0.00605694	0.225318	0.00484556	0.0205936	0	0.00545126	0	0.00242278	0	0.00242278	0.0102968	0	0.00302847	0.000605694	0	0.651121	0.00726772
110	50			23594542	20712848	5882	283	12.6492	0.173913	0.0909089	0	0	0.0592884	0.0316206	0.0197628	0.549407	0	0	0	0	0	0.00790514	0.00790514	0	0.00790514	0.00395257	0	0	0.0474313
111	51			21847148	17619069	463908	26329	23549.1	0.00023379	0.000168714	0	0	8.91775e-05	4.09734e-05	3.13325e-05	0.999205	9.64077e-06	4.82039e-06	0	1.44612e-05	0	2.16918e-05	1.2051e-05	0	3.6153e-05	2.4102e-06	2.65122e-05	4.82039e-06	9.84516e-05
