# Supplementary material for: Temporal dynamics of the plasma microbiome in recipients at early post-liver transplantation: a retrospective study
Source: BMC Microbiol. 2021 Apr 6;21:104. doi: 10.1186/s12866-021-02154-w (PMC8025517; doi:10.1186/s12866-021-02154-w)
Supplement: Supplementary file 2 — Additional file 2. Correlation between each microorganism and tacrolimus concentration. [file 12866_2021_2154_MOESM2_ESM.xlsx]

## Sheet: Table S1
Correlation between each microorganism and tacrolimus concentration
										relative abundance
Microorganism	r	p value
Enterobacteriaceae	0.06	0.57
Comamonadaceae	-0.11	0.27
Anelloviridae	0.08	0.4
Nocardiaceae	-0.08	0.39
Propionibacteriaceae	-0.08	0.43
Pseidomonadaceae	-0.16	0.09
Staphylococcaceae	-0.05	0.61
Herpesviridae	0.05	0.6
Xanthomonadaceae	-0.04	0.7
Moraxellaceae	-0.11	0.24
Burkholderiaceae	-0.11	0.27
Sphingomonadaceae	-0.09	0.35
Methylobacteriaceae	-0.1	0.31
Micrococcaceae	-0.05	0.6
Streptococcaceae	0.06	0.55
Microbacteriaceae	-0.16	0.1
Corynebacteriaceae	-0.1	0.28
Enterococcaceae	-0.08	0.41
